# Supplementary material for: Rapid adaptation of a complex trait during experimental evolution of Mycobacterium tuberculosis
Source: eLife. 2022 Jun 21;11:e78454. doi: 10.7554/eLife.78454 (PMC9213004; doi:10.7554/eLife.78454)
Supplement: Supplementary file 2. — Grouped by mutations within the same gene and sorted by genes that acquired the most independent SNPs across replicates and strains. [file elife-78454-supp2.csv]

Gene	Strain(s)	Num. mutations	Position(s)	Frequency change(s)	Type(s)	Mutation(s)	Product	Proportion in global dataset
tuf	72, 345	3	784878, 785931	31, 49, 52%	Non-synonymous	H20D (CAC-GAC), M371V (ATG-GTG)	elongation factor Tu	0, 0
Rv2177c	55, 345	3	2439519	30, 31, 34%	Synonymous	R143R (CGC-CGA)	transposase	0.26
amt / ftsY	345, 540	3	3232703, 3232759	33, 38, 42%	Intergenic	-197 / +168 (G-A), -253 / +112 (G-A)	ammonium transport integral membrane protein / cell division protein signal recognition particle receptor	0.63, 0.63
grcC1	540	2	653223	41, 85%	Non-synonymous	F151L (TTC - TTA)	polyprenyl-diphosphate synthase	6.7E-05
Rv3401 / Rv3402c	72	2	3820545	30, 32%	Intergenic	+143 / +108 (A-G)	conserved enzyme / conserved hypothetical	0.77
Rv0378	540	1	455737	42%	Synonymous	A34G (GCC-GGC)	conserved hypothetical	0.00024
Rv0435c	540	1	524164	31%	Non-synonymous	G124S (GGC-AGC)	ATPase	0
aldA	345	1	860984	39%	Non-synonymous	F25V (TTC-GTC)	aldehyde dehydrogenase	0
kdpB	72	1	1154704	100%	Synonymous	G327G (GGC-GGT)	potassium transporting ATPase subunit B	0
narH / narJ	540	1	1292786	41%	Intergenic	+45 / -617 (A-G)	nitrate reductase subunit beta / nitrate reductase subunit delta	0
Rv2407	540	1	2704886	31%	Non-synonymous	G64S (GGC-AGC)	conserved hypothetical	0
clpX	540	1	2758927	31%	Non-synonymous	V188I (GTC-ATC)	ATP dependent CLP protease ATP-binding subunit	0
ppsC	72	1	3258368	30%	Non-synonymous	H895P (CAC-CCC)	Phenolpthiocerol synthesis type-I polyketide synthase	0.0018
icd1	72	1	3725179	100%	Nonsense	Y222* (TAC-TAA)	isocitrate dehydrogenase	4.4E-05
Rv3736	345	1	4186898	33%	Non-synonymous	A89P (GCC-CCC)	araC/xylS family transcriptional regulator	0.00027
Rv3762c	345	1	4207642	53%	Non-synonymous	P412R (CCG-CGC)	hydrolase	0
